# Supplementary material for: Shallow epifaunal sea cucumber densities and their relationship with the benthic community in the Okinawa Islands
Source: PeerJ. 2022 Oct 6;10:e14181. doi: 10.7717/peerj.14181 (PMC9548317; doi:10.7717/peerj.14181)
Supplement: Supplemental Information 5 — AA = algal assemblage, CA = coralline algae, DC = dead corals, DDD = unidentifiable components, HA = Halimeda, MA = macroalgae, OT = others, R = rubble, RCK = rocky bottom, S = sandy bottom, SC = soft corals, SCC = scleractinian corals, SM = seagrass meadow, SP = sponges, TA = turf algae. [file peerj-10-14181-s005.xlsx]

## Sheet: Table S2
	AA	CA	DC	DDD	HA	MA	OT	R	RCK	S	SC	SCC	SM	SP	TA
Chatan_transect1	0	0	0	0	0	0	0	496	306	198	0	0	0	0	0
Chatan_transect2	31	0	0	2	0	0	0	232	0	707	0	0	28	0	0
Chatan_transect3	0	0	0	0	0	0	10	100	0	766	0	0	124	0	0
Chatan_transect4	0	0	0	0	0	0	0	0	0	438	0	0	562	0	0
Chatan_transect5	0	0	0	0	0	0	0	64	0	936	0	0	0	0	0
Chatan_transect6	0	0	0	0	0	0	0	36	7	583	0	0	374	0	0
Uruma_transect1	13	0	0	0	0	43	0	36	0	204	0	0	704	0	0
Uruma_transect2	0	0	27	0	0	8	0	55	0	281	0	0	629	0	0
Uruma_transect3	0	0	0	0	0	26	0	513	6	211	0	0	229	15	0
Uruma_transect4	0	0	27	0	7	19	9	134	68	261	0	0	472	3	0
Uruma_transect5	0	0	0	0	0	26	0	47	0	188	0	0	739	0	0
Uruma_transect6	0	0	0	0	0	65	0	153	0	210	0	0	572	0	0
Kin_transect1	0	0	0	0	0	0	0	9	0	991	0	0	0	0	0
Kin_transect2	0	0	0	0	0	0	0	166	0	834	0	0	0	0	0
Kin_transect3	0	0	0	0	0	0	0	89	0	859	0	0	52	0	0
Kin_transect4	0	0	0	0	0	0	0	97	0	903	0	0	0	0	0
Kin_transect5	0	0	0	0	0	0	0	51	0	207	0	0	742	0	0
Kin_transect6	0	0	0	0	0	0	0	207	0	579	0	0	214	0	0
Odo_transect1	0	0	35	0	0	3	0	96	403	279	0	134	0	0	50
Odo_transect2	6	0	40	0	0	0	0	48	450	259	0	177	0	8	12
Odo_transect3	13	0	7	0	0	0	0	140	752	80	0	8	0	0	0
Odo_transect4	6	5	69	0	0	5	0	73	486	201	0	149	0	6	0
Odo_transect5	121	0	0	0	0	6	0	105	397	177	0	194	0	0	0
Odo_transect6	112	2	0	0	0	0	0	109	536	107	0	126	0	8	0
Kayou_transect1	0	0	0	0	0	21	0	0	0	14	0	0	965	0	0
Kayou_transect2	0	0	0	0	0	73	0	0	0	203	0	0	724	0	0
Kayou_transect3	0	0	0	0	0	12	0	0	0	404	0	0	584	0	0
Kayou_transect4	0	0	0	0	0	0	0	0	0	0	0	0	1000	0	0
Kayou_transect5	0	0	0	0	0	23	0	37	159	144	0	0	637	0	0
Kayou_transect6	0	0	0	0	0	0	0	20	0	40	0	0	940	0	0
Sesoko_transect1	0	0	0	0	0	0	0	77	476	23	0	424	0	0	0
Sesoko_transect2	0	0	54	0	0	0	2	243	384	59	111	146	0	0	1
Sesoko_transect3	6	2	7	0	0	0	2	0	636	0	50	297	0	0	0
Sesoko_transect4	20	9	84	0	0	0	0	229	364	75	0	134	0	0	85
Sesoko_transect5	0	0	19	0	0	0	0	15	872	0	41	53	0	0	0
Sesoko_transect6	0	0	9	0	0	0	3	0	877	0	0	111	0	0	0
Manza_transect1	22	9	52	0	0	32	12	105	480	25	0	219	0	0	44
Manza_transect2	0	9	147	0	0	0	11	53	453	37	0	290	0	0	0
Manza_transect3	28	5	89	0	0	0	3	67	625	41	0	142	0	0	0
Manza_transect4	229	0	3	0	0	3	8	58	570	24	0	75	0	30	0
Manza_transect5	6	0	0	0	0	0	15	18	904	14	0	10	0	0	33
Manza_transect6	6	10	4	0	0	1	9	33	773	40	0	117	0	2	5
Aka_transect1	70	0	0	0	0	38	0	305	0	363	68	44	80	32	0
Aka_transect2	0	0	0	0	0	39	0	11	0	388	0	0	558	4	0
Aka_transect3	52	0	56	0	0	49	0	129	0	559	0	41	114	0	0
Aka_transect4	2	0	0	0	0	24	0	14	0	923	0	0	37	0	0
Aka_transect5	0	0	0	0	0	67	0	138	4	587	0	63	126	15	0
Aka_transect6	0	0	0	0	0	50	0	328	24	383	0	211	0	4	0
