# Supplementary material for: Shallow epifaunal sea cucumber densities and their relationship with the benthic community in the Okinawa Islands
Source: PeerJ. 2022 Oct 6;10:e14181. doi: 10.7717/peerj.14181 (PMC9548317; doi:10.7717/peerj.14181)
Supplement: Supplemental Information 8 [file peerj-10-14181-s008.xlsx]

## Sheet: Table S5
	nMDS grouping
Aka_transect1	1
Aka_transect2	2
Aka_transect3	1
Aka_transect4	1
Aka_transect5	1
Aka_transect6	1
Chatan_transect1	3
Chatan_transect2	1
Chatan_transect3	1
Chatan_transect4	2
Chatan_transect5	1
Chatan_transect6	1
Kayou_transect1	2
Kayou_transect2	2
Kayou_transect3	2
Kayou_transect4	2
Kayou_transect5	2
Kayou_transect6	2
Kin_transect1	1
Kin_transect2	1
Kin_transect3	1
Kin_transect4	1
Kin_transect5	2
Kin_transect6	1
Manza_transect1	3
Manza_transect2	3
Manza_transect3	3
Manza_transect4	3
Manza_transect5	3
Manza_transect6	3
Odo_transect1	3
Odo_transect2	3
Odo_transect3	3
Odo_transect4	3
Odo_transect5	3
Odo_transect6	3
Sesoko_transect1	3
Sesoko_transect2	3
Sesoko_transect3	3
Sesoko_transect4	3
Sesoko_transect5	3
Sesoko_transect6	3
Uruma_transect1	2
Uruma_transect2	2
Uruma_transect3	2
Uruma_transect4	2
Uruma_transect5	2
Uruma_transect6	2
